# Supplementary material for: Concentrations of Salivary Cortisol in Victims of Intimate Partner Violence According to the CIRCORT Database
Source: Int J Environ Res Public Health. 2021 Oct 14;18(20):10819. doi: 10.3390/ijerph182010819 (PMC8535720; doi:10.3390/ijerph182010819)
Supplement: Supplementary file 1 [file ijerph-18-10819-s001.zip]

Archive with 1 entries (1 files):
- ijerph-1337356-supplementary.pdf
